# Supplementary material for: Pt-Chitosan-TiO2 for Efficient Photocatalytic Hydrogen Evolution via Ligand-to-Metal Charge Transfer Mechanism under Visible Light
Source: Molecules. 2022 Jul 22;27(15):4673. doi: 10.3390/molecules27154673 (PMC9330878; doi:10.3390/molecules27154673)
Supplement: Supplementary file 1 [file molecules-27-04673-s001.zip]

Archive with 1 entries (1 files):
- molecules-1758141-supplementary.pdf
